# Supplementary material for: The Ultrasensitive Detection of Aflatoxin M1 Using Gold Nanoparticles Modified Electrode with Fe3+ as a Probe
Source: Foods. 2023 Jun 28;12(13):2521. doi: 10.3390/foods12132521 (PMC10340257; doi:10.3390/foods12132521)
Supplement: Supplementary file 1 [file foods-12-02521-s001.zip]

Archive with 1 entries (1 files):
- foods-2454377-supplementary.pdf
